# Supplementary material for: Chemical Characterization of Plant Extracts and Evaluation of their Nematicidal and Phytotoxic Potential
Source: Molecules. 2021 Apr 12;26(8):2216. doi: 10.3390/molecules26082216 (PMC8070253; doi:10.3390/molecules26082216)
Supplement: Supplementary file 1 [file molecules-26-02216-s001.zip]

Archive with 4 entries (2 files):
- molecules-1147499-supplementary/
- molecules-1147499-supplementary/Supplementary material.docx
- molecules-1147499-supplementary/__MACOSX/
- molecules-1147499-supplementary/__MACOSX/._Supplementary material.docx
